# Supplementary material for: Oscillatory properties of class C notifiable infectious diseases in China from 2009 to 2021
Source: Front Public Health. 2022 Aug 11;10:903025. doi: 10.3389/fpubh.2022.903025 (PMC9402928; doi:10.3389/fpubh.2022.903025)
Supplement: Supplementary file 1 [file Data_Sheet_1.xlsx]

## Sheet: Top
Time	Flu (Influenza)	Mumps	Rubella (german measles)	Acute hemorrhagic conjunctivitis (AHC)	Leprosy	Scrub Typhus (bush typhus)	Leishmaniasis (Black fever, or Kala-Azar)	Echinococcosis (Hydatid disease)	Hand, foot and mouth disease
39965	7769	45614	18035	1486	112	298	37	308	169073
39995	7999	46090	12002	1664	100	321	39	282	178680
40026	7791	34502	4567	1666	111	299	17	247	162060
40057	14548	16484	1647	1525	82	313	33	343	99897
40087	43596	13676	1149	1321	89	291	41	205	85504
40118	25132	13638	981	956	68	317	59	386	76948
40148	43018	14081	991	749	80	200	51	234	61918
40179	29977	17672	2053	825	95	187	65	334	47817
40210	10415	17589	1204	634	72	118	53	218	37567
40238	6595	11819	992	507	54	78	32	123	23862
40269	8488	12924	2668	877	101	107	52	302	77756
40299	6357	22964	7101	1073	86	138	58	236	248609
40330	3865	37158	13026	1312	106	168	45	295	354347
40360	2642	43292	9564	1525	99	196	36	275	343100
40391	2627	37323	3858	1676	110	234	26	285	261263
40422	3588	20930	1445	5627	97	256	21	519	119096
40452	5114	15225	1099	225266	79	361	28	539	101654
40483	4121	17248	863	48658	56	235	25	349	87612
40513	5323	27343	1079	2809	95	191	27	532	79591
40544	6529	35582	1591	2405	94	182	25	1065	60879
40575	6072	32810	1531	1116	41	111	24	244	32179
40603	5930	16834	1502	928	55	86	30	155	10609
40634	7299	24663	5376	2055	94	119	27	292	34709
40664	5727	40527	14506	2720	79	135	51	349	99819
40695	4130	54923	18445	3433	87	205	29	299	230460
40725	3065	60499	13902	3456	117	276	41	297	303594
40756	2654	54543	4864	3571	92	273	24	260	253442
40787	3243	29790	1704	3997	89	256	22	286	132154
40817	4360	20454	1121	5893	72	263	23	260	120802
40848	5525	27816	1183	2775	57	301	23	176	122491
40878	7055	41245	1646	2393	73	211	20	268	171805
40909	11631	54128	2107	2233	56	157	32	535	126679
40940	10046	40092	1603	1414	46	132	15	216	50758
40969	17421	22357	1586	1753	107	131	23	301	40505
41000	21625	34763	4280	2438	127	158	15	313	99052
41030	10707	49454	9439	2704	96	109	21	267	237478
41061	8520	68281	10125	3175	106	162	35	322	462116
41091	6195	71606	6412	3195	77	170	20	286	381626
41122	6738	57882	2607	3358	86	221	23	281	248739
41153	6793	28500	1121	3644	76	266	21	322	118333
41183	6762	19529	929	2994	73	192	16	235	135974
41214	7331	25211	913	2865	55	235	11	265	146392
41244	8942	31017	1195	2610	72	207	24	362	150264
41275	12411	36758	1297	2380	54	136	16	421	127205
41306	16012	37565	1354	2134	209	132	24	414	60827
41334	9806	23051	1030	1859	83	72	12	241	33866
41365	10761	24099	2063	2669	124	103	20	401	83264
41395	10844	37748	3088	3089	92	112	16	343	172885
41426	9006	45354	3804	3544	121	200	17	367	255512
41456	6254	43512	2106	3767	93	180	19	269	301216
41487	5338	35854	1299	4303	100	222	16	326	269407
41518	6099	19596	745	3950	74	236	13	365	157963
41548	8751	14825	639	3318	65	209	10	351	183187
41579	9309	14766	633	2851	58	213	7	320	134032
41609	12317	17547	643	2582	44	210	12	448	105119
41640	23894	18432	865	2492	50	132	8	406	98379
41671	38214	14872	758	2073	76	91	13	322	54849
41699	25279	9259	824	1705	78	70	9	287	40802
41730	27262	13658	1897	2731	86	74	16	385	153141
41760	14166	18570	2482	2848	85	70	11	361	426347
41791	12685	23947	2491	3058	75	132	15	297	528777
41821	19220	23874	1662	3632	75	138	18	359	484724
41852	14056	20009	915	3923	54	187	20	380	321477
41883	11419	13215	577	3396	60	193	14	393	143653
41913	9751	12518	403	8485	73	201	25	272	195485
41944	8635	12397	381	4722	41	257	41	273	213067
41974	12043	13065	419	2778	61	178	60	308	150603
42005	25477	14085	496	2390	73	112	59	380	106656
42036	23828	14289	785	2031	71	84	29	353	57763
42064	14480	9517	755	1832	26	68	24	242	33003
42095	19199	1232	1232	2464	84	116	21	413	61378
42125	15063	16371	2113	2952	68	139	12	371	173384
42156	13625	20462	1856	3325	82	146	10	260	304863
42186	33927	23606	1006	3778	63	150	9	277	354308
42217	20622	20267	567	3871	60	120	21	339	262239
42248	12457	13517	269	3324	55	143	23	302	180813
42278	9938	12767	222	3704	46	142	62	286	180074
42309	9433	12675	202	2540	48	189	113	247	160106
42339	10730	13917	212	2376	40	116	123	311	130829
42370	15404	15965	268	2468	64	107	67	512	116239
42401	23333	12941	288	2223	57	58	69	443	79499
42430	31602	8077	224	1904	41	51	52	291	32457
42461	76498	10823	706	2637	108	56	25	544	72464
42491	47530	13837	1183	2835	76	63	26	398	226430
42522	17901	17889	1155	3076	62	104	23	350	442075
42552	10011	20096	785	3517	82	93	23	306	452668
42583	7479	18231	315	3887	44	113	11	359	315077
42614	7859	13507	140	3681	65	145	19	391	171581
42644	11211	12829	124	3044	41	118	16	419	134972
42675	13165	13269	141	2611	37	136	25	325	177639
42705	20800	16073	162	2524	56	158	26	639	217754
42736	38313	18511	251	2490	49	93	30	825	145558
42767	30109	14865	179	1897	50	41	14	804	77412
42795	22998	10208	123	2074	64	40	19	458	38654
42826	30519	16469	268	2907	83	50	27	1077	61225
42856	23260	22554	296	2821	49	41	11	446	112898
42887	19085	31840	331	3387	70	79	21	569	211189
42917	22313	33458	195	3583	65	102	20	492	308789
42948	57694	26431	148	3620	61	104	17	520	277680
42979	41625	17691	104	3261	59	104	16	485	173367
43009	27467	16142	97	2999	46	88	18	513	218880
43040	16049	15936	100	2640	42	141	15	414	263311
43070	27731	22922	126	2721	31	111	8	563	130280
43101	121800	26280	193	2756	55	62	18	569	78750
43132	273949	21540	117	2238	46	45	15	485	34800
43160	139738	11238	72	1596	38	20	19	377	13306
43191	74086	14858	250	2737	80	38	17	479	28856
43221	28592	23015	472	2910	62	60	19	398	116941
43252	22980	31707	766	3398	71	87	20	364	387135
43282	16635	33314	431	4111	36	85	17	339	423018
43313	14544	25731	281	4464	55	103	16	429	377629
43344	12325	16801	199	4047	47	129	13	379	225058
43374	13188	15657	289	3353	33	114	9	374	231775
43405	14852	17443	284	3330	26	138	14	340	199938
43435	26960	23472	446	3290	47	117	18	504	184396
43466	130442	26717	786	2958	39	56	17	538	153086
43497	608511	24075	797	2499	44	62	16	482	83676
43525	307892	12169	699	1863	33	40	11	309	28196
43556	358757	18827	3141	2838	66	52	20	467	53938
43586	299939	28735	7471	3407	44	58	18	427	155696
43617	197729	36669	9095	4017	66	113	10	324	268630
43647	141202	37913	6029	4668	44	116	17	340	337393
43678	88911	29427	2283	5265	50	109	17	451	339521
43709	51676	18690	812	4208	53	133	17	436	193230
43739	46048	19377	483	3518	28	143	26	446	188477
43770	50665	21938	671	3166	23	166	7	318	131252
43800	156205	27704	952	3206	37	146	8	469	100161
43831	1199771	27581	1718	3046	43	63	11	381	63866
43862	986543	17159	1199	2139	26	59	15	286	28355
43891	59154	8018	306	1672	21	41	13	91	3263
43922	21696	6028	197	2011	41	29	27	249	2869
43952	15396	6169	116	2230	52	63	26	362	3001
43983	16974	9273	90	2468	48	67	26	266	3919
44013	15640	11995	114	2788	41	113	26	264	6260
44044	13406	10583	82	2796	59	127	22	397	26778
44075	12833	9008	96	2561	39	138	18	283	59143
44105	18432	13212	102	2549	35	184	17	336	115170
44136	20401	12818	157	2298	21	192	18	390	199875
44166	22783	15211	276	2538	35	131	10	403	189017
44197	23546	11437	104	2583	31	55	13	412	131798
44228	20232	7078	127	2305	31	45	21	378	63209
44256	10894	4393	46	1873	30	37	15	224	18529
44287	17110	9604	82	2885	63	35	13	430	36306
44317	31535	11501	107	2808	34	105	27	304	144167
44348	41516	11970	187	2548	46	111	32	265	240838
44378	38772	12015	115	2467	36	112	23	238	224426
44409	24604	9367	102	2566	43	101	23	306	162987
44440	21375	8353	68	2016	36	143	28	241	71283

## Sheet: Middle
Month	Flu (Influenza)	Mumps	Rubella (german measles)	Acute hemorrhagic conjunctivitis (AHC)	Leprosy	Scrub Typhus (bush typhus)	Leishmaniasis (Black fever, or Kala-Azar)	Echinococcosis (Hydatid disease)	Hand, foot and mouth disease
1	72186.5	21239.6	828.5	1891.92	58.3333	81.5	25.4726	378.611	55074.5
2	47768.6	12245	679.917	1630.5	52.5	61.1667	21.5833	258.25	26421
3	45322.4	15662.3	1846.67	2437.42	88.0833	78.0833	23.3333	414.777	63746.5
4	36541.9	24287.1	3625.75	2699.75	68.5833	91.0833	24.6667	355.167	176471
5	28906.5	32865.5	4487.61	2940.54	80.9231	144	24.6154	329.692	295000
6	24913.5	34619.8	3669.31	3242.38	71.3846	157.846	23.6923	309.538	315369
7	20497.2	29242.3	1683.69	3458.92	71.1538	170.231	19.4615	352.308	252177
8	15833.8	17390.9	686.692	3479.77	64	188.846	19.8462	365	141967
9	17051.5	15517.6	554.75	4298.1	56.6667	191.841	24.25	353	157663
10	15384.8	17096.2	542.417	3429.44	44.3333	210	25.9726	316.917	159389
11	29492.2	21966.4	678.917	2548	55.9167	164.667	27.5559	420.083	139311
12	55729.1	25262.3	977.417	2418.83	58.5833	111.833	30.0559	491.055	104743

## Sheet: Bottom
Frequency/Hz	Flu (Influenza)	Mumps	Rubella (german measles)	Acute hemorrhagic conjunctivitis (AHC)	Leprosy	Scrub Typhus (bush typhus)	Leishmaniasis (Black fever, or Kala-Azar)	Echinococcosis (Hydatid disease)	Hand, foot and mouth disease
0.515625	5.01371e+08	6.86758e+06	246879	323729	20.1799	569.909	16.7129	3087.85	2.11974e+09
0.5625	6.89968e+08	1.61504e+07	521824	128022	81.48	943.39	39.779	3184.11	7.47728e+08
0.609375	4.84089e+08	2.24929e+06	246180	220964	25.9638	222.068	44.333	943.545	1.25503e+09
0.65625	4.12593e+08	6.28311e+06	565155	107175	27.8545	353.774	66.0578	1769.28	4.44656e+08
0.703125	2.93093e+08	3.05604e+06	331199	395459	13.2716	281.854	44.6568	829.598	1.04173e+09
0.75	2.68854e+08	8.8763e+06	364650	390364	27.7178	560.751	46.8611	2361.79	5.25055e+08
0.796875	4.43814e+08	5.19622e+06	393687	386980	54.0644	300.493	56.0263	1813.9	1.25832e+09
0.84375	4.79256e+08	3.70818e+06	929053	265749	24.724	690.988	83.203	1867.51	5.22637e+08
0.890625	7.56979e+08	1.02243e+07	1.09638e+06	74296.7	37.2237	967.212	85.8139	2064.31	5.51221e+09
0.9375	1.03631e+09	5.51502e+07	4.33476e+06	1.01342e+06	186.077	6448.77	66.141	2287.26	1.84722e+10
0.984375	1.12258e+09	6.73195e+07	5.22819e+06	1.84382e+06	341.053	6573.51	27.5848	1713.01	1.9971e+10
1.03125	1.22289e+09	7.81262e+07	5.96108e+06	1.75961e+06	404.625	6971.53	35.86	1937.26	2.0359e+10
1.07812	9.49233e+08	4.00907e+07	5.32082e+06	1.61013e+06	350.201	2941.57	50.9926	1936.81	7.77352e+09
1.125	7.69549e+08	1.67016e+07	1.97458e+06	238214	120.403	216.115	48.8156	2274.81	1.91997e+08
1.17188	4.66778e+08	5.56899e+06	1.87037e+06	393342	68.4055	268.612	25.6321	1442.7	4.30666e+08
1.21875	4.03167e+08	5.07825e+06	481775	329084	21.5828	269.329	16.7358	543.967	3.53011e+08
1.26562	2.78199e+08	2.02615e+06	440887	392960	6.47575	107.707	16.8813	633.556	4.93297e+08
1.3125	3.04562e+08	3.72286e+06	197135	251385	10.157	199.745	13.0351	587.085	8.14061e+08
1.35938	2.57269e+08	3.42921e+06	376075	176905	8.81639	110.056	4.68306	646.856	8.87424e+08
1.40625	2.26866e+08	1.91206e+06	226157	99894.3	29.2138	40.089	1.92479	440.082	9.56506e+08
1.45312	2.17859e+08	3.67918e+06	355664	286657	41.5747	180.303	1.84809	212.338	1.02388e+09
1.5	2.83913e+08	1.65226e+06	192400	260693	44.0019	110.501	3.66277	345.932	1.42233e+09
1.54688	3.62489e+08	3.57063e+06	217746	282963	28.5704	274.569	3.31712	486.882	1.2634e+09
1.59375	3.63837e+08	1.53712e+06	147932	104108	3.49054	67.4203	5.27668	417.824	1.4569e+09
1.64062	3.21499e+08	3.57321e+06	304028	128575	2.1908	87.5229	3.43641	622.613	6.29271e+08
1.6875	1.94378e+08	2.22327e+06	250897	176224	6.80682	21.0823	2.84576	279.819	5.19441e+08
1.73438	1.19169e+08	1.20815e+06	233073	255744	6.63912	64.1154	2.5466	478.08	2.53405e+08
1.78125	3.25719e+07	1.16168e+06	165625	248446	12.4262	60.6581	2.86761	115.571	2.49957e+08
1.82812	7.49056e+06	1.11173e+07	235295	129550	17.085	23.8811	3.22994	299.044	1.25843e+08
1.875	2.15753e+07	1.14623e+07	199832	166430	29.9544	58.0453	3.90817	180.767	3.98217e+08
1.92188	9.74156e+07	6.68942e+07	875608	196630	19.763	97.2086	10.8487	940.685	4.13232e+09
1.96875	1.9239e+08	1.18315e+08	1.686e+06	202684	14.0004	294.437	16.3037	1130.86	7.85429e+09
2.01562	3.21767e+08	1.05505e+08	1.71927e+06	286659	6.96089	279.967	17.6701	1071.09	7.90949e+09
2.0625	3.48647e+08	1.08444e+08	2.25833e+06	134053	6.07931	299.788	7.61514	937.398	6.41629e+09
2.10938	3.76333e+08	2.86873e+07	1.00767e+06	148102	18.8145	46.4923	5.01498	288.826	1.02835e+09
2.15625	2.89511e+08	1.25565e+07	801229	112002	34.8458	86.6927	4.81884	316.148	2.44117e+08
2.20312	2.05705e+08	6.52088e+06	306769	140107	43.7216	90.3276	8.38516	99.7029	6.79403e+07
2.25	1.06745e+08	635987	104468	211741	33.1666	131.728	4.12918	130.404	2.42712e+07
2.29688	3.00766e+07	502630	89253	142222	13.1443	24.9186	2.88062	58.463	2.10517e+07
2.34375	9.26425e+06	1.02053e+06	75068.6	99169.1	1.4021	62.5095	2.94269	201.829	1.06695e+08
2.39062	1.525e+07	361925	137614	26069.3	5.77844	37.8017	6.99894	89.2943	3.98505e+08
2.4375	2.3931e+07	1.3113e+06	77105.8	72370.9	16.2468	107.365	5.0987	137.045	4.4513e+08
2.48438	3.55181e+07	1.66817e+06	128803	74113.6	19.8675	89.7332	5.86257	204.684	4.5613e+08
2.53125	4.49243e+07	1.50541e+06	26045.9	84286	26.3658	144.913	6.34899	175.043	1.84675e+08
2.57812	4.96977e+07	662675	42815.3	27080.5	11.3268	158.472	5.91128	391.682	5.63227e+07
2.625	5.72847e+07	136226	20526.7	22765.5	4.54195	90.6229	3.11266	239.948	1.73903e+07
2.67188	4.27791e+07	741181	83115	29185.9	3.86651	72.8878	1.52195	324.718	1.68355e+07
2.71875	2.68187e+07	1.01298e+06	52411.9	71789.7	4.78061	36.959	2.37263	383.894	1.5779e+07
2.76562	1.57818e+07	2.42562e+06	122172	74717	9.22928	31.4475	2.20625	451.895	2.47981e+07
2.8125	1.93405e+07	2.27048e+06	33126.7	57217.3	11.039	52.7859	1.75834	483.118	8.92493e+07
2.85938	3.87715e+07	2.74218e+06	57835.9	30073.8	7.33103	42.7005	1.14488	288.395	1.10014e+08
2.90625	6.20699e+07	1.12504e+06	5082.81	49067.3	21.515	86.6315	0.7439	727.354	3.13839e+08
2.95312	7.49123e+07	427253	114309	51164.8	36.9695	92.3977	1.17653	4662.63	5.34563e+08
3	7.447e+07	863049	143760	144571	35.2931	64.7735	0.373184	4989.27	5.19674e+08
3.04688	7.59008e+07	1.02533e+06	241375	76975.8	48.1302	55.8047	4.04877	5606.43	4.47333e+08
3.09375	6.49314e+07	1.88849e+06	211756	111139	16.148	17.8371	3.88133	2827.27	1.2597e+08
3.14062	7.0312e+07	1.45054e+06	95559.7	46314.9	47.5868	95.149	5.24184	290.407	3.14887e+07
3.1875	5.34097e+07	2.88073e+06	100918	89756.8	65.3123	27.9312	1.42479	769.265	3.93555e+07
3.23438	4.0705e+07	1.8579e+06	16815.5	94575.6	60.9041	69.285	2.63909	274.353	3.98043e+07
3.28125	2.12776e+07	1.25914e+06	59018.1	89881.8	37.4194	26.921	2.90686	457.802	1.09597e+08
3.32812	7.36516e+06	701274	21794.6	33956	19.8177	110.576	3.60768	315.531	1.16819e+08
3.375	2.96408e+06	254152	65205.7	28175	18.4484	73.427	4.06181	319.72	1.31329e+08
3.42188	998168	203378	23026.3	9055.98	18.1888	69.069	5.84293	217.723	1.07658e+08
3.46875	1.23434e+06	494550	38634.8	34857.6	7.8568	8.50455	6.36733	57.208	4.97391e+07
3.51562	3.96723e+06	1.07216e+06	9346.9	28963.2	3.08864	7.67607	3.67917	25.736	4.79327e+07
3.5625	5.92132e+06	1.27861e+06	11327.1	36027.4	12.9666	38.0215	8.31659	16.9718	2.28952e+07
3.60938	6.32705e+06	698210	550.627	10649.5	11.4375	43.8621	5.32463	93.3972	2.93567e+07
3.65625	8.24738e+06	167764	22023	21794.9	11.2276	55.9684	8.00722	74.1362	4.81665e+07
3.70312	3.96853e+06	114862	39461.1	25373.2	3.00486	69.4822	0.537009	254.188	5.37786e+07
3.75	3.61604e+06	439362	70508.1	39637.2	5.93055	88.0999	5.95187	158.204	7.78697e+07
3.79688	4.01633e+06	1.41207e+06	73736.1	28205.4	7.59547	108.237	3.2891	560.572	5.18214e+07
3.84375	7.74919e+06	2.34287e+06	73865	9651.54	8.2753	64.0278	6.00993	225.052	5.16848e+07
3.89062	2.54822e+07	2.41002e+06	66093.6	18545.8	12.8478	76.7727	1.38704	1181.47	6.95425e+07
3.9375	3.53726e+07	2.85579e+06	45459.2	74768.4	32.7636	23.9218	3.13725	1832.13	6.13402e+07
3.98438	3.56283e+07	2.08413e+06	25093.1	93491.5	35.3152	80.3447	1.7243	1544.81	6.33076e+07
